# Supplementary material for: Effect of Early Supraglottic Airway Device Insertion on Chest Compression Fraction during Simulated Out-of-Hospital Cardiac Arrest: Randomised Controlled Trial
Source: J Clin Med. 2021 Dec 31;11(1):217. doi: 10.3390/jcm11010217 (PMC8745715; doi:10.3390/jcm11010217)
Supplement: Supplementary file 1 [file jcm-11-00217-s001.zip]

Archive with 5 entries (5 files):
- Figure S1_Compression rate.jpg
- Figure S2_Satisfaction.jpg
- File S1_Standard Operating Procedure (French version).pdf
- File S2_Standard Operating Procedure_(English version).pdf
- Table S1_CONSORT 2010 Checklist.pdf
